# Supplementary material for: Half-leaf width symmetric distribution reveals buffering strategy of Cunninghamia lanceolata
Source: BMC Plant Biol. 2021 May 17;21:222. doi: 10.1186/s12870-021-03000-x (PMC8127188; doi:10.1186/s12870-021-03000-x)
Supplement: Supplementary file 2 — Additional file 2: Table S1. Regression coefficients, R2, horizontal and longitudinal distance of apex, and the ratio between the horizontal distances of apex with total length of main relationships used to estimate the length and half-leaf width trajectories in the selected leaves. The best fitting on leaf length(X) and half-leaf width(Y) is obtained by quadratic-function models: Y=C + B1X + B2X2, and all regressions have p < 0.0001. [file 12870_2021_3000_MOESM2_ESM.xlsx]

## Sheet: TableS1
BMC Plant Biology Supporting Information
Article title: Half-Leaf width symmetric distribution reveal buffering strategy of fast-growing species
Authors: Xi Peng, Meifang Zhao, Shuguang Liu, and Wende Yan
			Tree age, year	Leaf No.	N	C		B1		B2		Statistics						X|Y=Ymax.	Ymax.	Xmax=LL, cm	(X|Y=Ymax)/Xmax
						Value	Error	Value	Error	Value	Error	Number of Points	Degrees of Freedom	Residual Sum of Squares	Adj. R-Square	F Value	P Value
			2	1	11	0.0404	0.00889	0.25099	0.01874	-0.11468	0.00826	11	8	0.00074901	0.95023	96.461	2.51333e-06	1.09431	0.17773	2.88097	0.37984
			2	2	16	0.11536	0.00565	0.09384	0.00817	-0.04021	0.00247	16	13	0.000727198	0.97378	279.507	2.07725e-11	1.16687	0.17011	3.05859	0.381508
			2	3	16	0.07087	0.00587	0.09506	0.00849	-0.03479	0.00257	16	13	0.000785025	0.94136	121.399	3.8842e-09	1.3662	0.135805	3.21255	0.425269
			2	4	16	0.12616	0.00759	0.02179	0.01098	-0.01762	0.00332	16	13	0.00131	0.92586	94.6546	1.78456e-08	0.618331	0.132897	3.23466	0.191158
			2	5	16	0.11449	0.01641	0.08414	0.02374	-0.03522	0.00719	16	13	0.00614	0.75217	23.763	4.54995e-05	1.19449	0.164742	3.32708	0.359021
			2	6	19	0.09629	0.0137	0.05681	0.01667	-0.02169	0.00425	19	16	0.00627	0.7754	32.072	2.52345e-06	1.30959	0.133489	4.0723	0.321585
			2	7	19	0.09171	0.00783	0.05862	0.00953	-0.02109	0.00243	19	16	0.00205	0.8964	78.8743	5.1712e-09	1.38976	0.132444	3.75537	0.370072
			2	8	20	0.12419	0.01132	0.06768	0.01309	-0.02541	0.00317	20	17	0.00479	0.89999	86.4913	1.22956e-09	1.33176	0.169257	3.90695	0.34087
			2	9	20	0.12195	0.00658	0.05907	0.00724	-0.02042	0.00167	21	18	0.0018	0.94832	184.512	1.01807e-12	1.44638	0.164669	4.32474	0.334442
			2	10	20	0.13202	0.00584	0.03959	0.00643	-0.0162	0.00148	21	18	0.00142	0.95584	217.438	2.4758e-13	1.22191	0.156208	4.32638	0.282433
			2	11	20	0.09827	0.00683	0.0656	0.00753	-0.02024	0.00174	21	18	0.00195	0.92344	121.621	3.49994e-11	1.62055	0.151424	4.32134	0.375012
			2	12	20	0.11575	0.01291	0.0416	0.01421	-0.0157	0.00328	21	18	0.00694	0.77331	35.1129	6.12484e-07	1.32484	0.143307	4.15846	0.318589
			2	13	24	0.11499	0.01176	0.07742	0.01133	-0.02183	0.00229	24	21	0.00769	0.88859	92.7224	3.78322e-11	1.77325	0.183632	4.63115	0.382896
			2	14	25	0.09926	0.00892	0.04205	0.00825	-0.01213	0.0016	25	22	0.00483	0.85127	69.6856	3.02385e-10	1.73331	0.135703	4.88457	0.354854
			2	15	27	0.11044	0.00809	0.03982	0.00692	-0.01101	0.00124	27	24	0.00469	0.8881	104.17	1.47582e-12	1.80836	0.146444	5.4814	0.329908
			2	16	27	0.10928	0.00776	0.04482	0.00664	-0.01153	0.00119	27	24	0.00431	0.88619	102.228	1.80678e-12	1.94363	0.152837	5.30117	0.366641
			2	17	29	0.17055	0.01136	0.0425	0.00905	-0.01198	0.00151	29	26	0.01076	0.87918	102.876	4.46088e-13	1.77379	0.208243	6.05672	0.292863
			2	18	34	0.14839	0.01198	0.04044	0.00814	-0.0094	0.00116	34	31	0.01675	0.85703	99.91	3.05311e-14	2.15106	0.191885	6.82294	0.31527
			5	1	13	0.11776	0.01216	0.08305	0.02167	-0.05182	0.00807	13	10	0.00209	0.91686	67.1671	1.59645e-06	0.801332	0.151035	2.43295	0.329367
			5	2	14	0.1152	0.00695	0.11638	0.0115	-0.05931	0.00398	14	11	0.000811508	0.97582	263.325	5.1276e-10	0.981116	0.172291	2.64129	0.371453
			5	3	16	0.09591	0.00967	0.10208	0.01398	-0.04172	0.00423	16	13	0.00213	0.92196	89.6095	2.4886e-08	1.22339	0.158352	3.09415	0.395389
			5	4	18	0.10399	0.00883	0.05384	0.01135	-0.02123	0.00305	18	15	0.00231	0.86646	56.1524	1.0823e-07	1.26802	0.138125	3.54675	0.357515
			5	5	19	0.09134	0.00523	0.06549	0.00637	-0.02196	0.00162	19	16	0.00091537	0.94499	155.616	3.2667e-11	1.49112	0.140167	3.67447	0.405805
			5	6	19	0.10112	0.00867	0.04506	0.01055	-0.01832	0.00269	19	16	0.00251	0.88008	67.0512	1.66671e-08	1.2298	0.128827	3.69349	0.332965
			5	7	19	0.09289	0.01156	0.08675	0.01408	-0.0294	0.00359	19	16	0.00447	0.86561	58.9703	4.14632e-08	1.47534	0.156883	3.59911	0.409919
			5	8	20	0.12949	0.00671	0.02024	0.00776	-0.01164	0.00188	20	17	0.00169	0.92134	112.272	1.5972e-10	0.869416	0.138288	3.9563	0.219755
			5	9	20	0.11441	0.01097	0.02325	0.01269	-0.01197	0.00307	20	17	0.00451	0.79588	38.0404	5.2906e-07	0.971178	0.1257	3.95046	0.245839
			5	10	20	0.13177	0.00904	0.02718	0.01045	-0.01377	0.00253	20	17	0.00306	0.8826	72.4227	4.80243e-09	0.986928	0.145182	4.06864	0.24257
			5	11	20	0.14863	0.01259	0.02866	0.01456	-0.01572	0.00353	20	17	0.00593	0.8494	54.5825	3.98872e-08	0.911578	0.161693	4.10837	0.221883
			5	12	20	0.10596	0.00637	0.06328	0.00737	-0.02137	0.00178	20	17	0.00152	0.93812	145.023	2.07766e-11	1.48058	0.152806	3.90607	0.379046
			5	13	21	0.09097	0.01025	0.04562	0.01129	-0.01551	0.0026	21	18	0.00438	0.8036	41.9177	1.68409e-07	1.47066	0.124516	4.00995	0.366754
			5	14	20	0.08152	0.01307	0.07991	0.01512	-0.02443	0.00366	20	17	0.0064	0.77375	33.4885	1.26899e-06	1.63549	0.146866	4.02075	0.406763
			5	15	23	0.11757	0.00789	0.04011	0.00793	-0.01323	0.00167	23	20	0.00316	0.88591	86.4162	1.44046e-10	1.51587	0.147971	4.59026	0.330237
			5	16	23	0.13383	0.00949	0.01467	0.00954	-0.00871	0.00201	23	20	0.00457	0.85636	66.5821	1.44121e-09	0.842135	0.140007	4.60503	0.182873
			5	17	27	0.12064	0.009	0.07049	0.0077	-0.01671	0.00138	27	24	0.0058	0.90584	126.058	1.85962e-13	2.10922	0.194979	5.26406	0.400683
			5	18	33	0.17617	0.00491	0.03461	0.00344	-0.00894	0.000504131	33	30	0.00264	0.97233	563.156	0	1.93568	0.209667	6.42101	0.301461
			10	1	25	0.10548	0.00848	0.12424	0.01503	-0.06765	0.00561	25	22	0.00373	0.93546	174.929	3.10862e-14	0.918256	0.162522	2.76036	0.332658
			10	2	31	0.08898	0.00479	0.05983	0.00691	-0.02641	0.00209	31	28	0.00194	0.92582	188.221	1.11022e-16	1.13271	0.122865	3.00489	0.376957
			10	3	33	0.08815	0.00545	0.10846	0.0074	-0.04033	0.00211	33	30	0.00289	0.95077	310.034	0	1.34466	0.161071	3.37735	0.398139
			10	4	39	0.08998	0.00416	0.08103	0.00479	-0.02498	0.00116	39	36	0.00243	0.94994	361.572	0	1.6219	0.155691	3.96998	0.40854
			10	5	39	0.11316	0.00674	0.06302	0.00778	-0.02267	0.00189	39	36	0.00639	0.90348	178.854	0	1.38994	0.156957	4.07935	0.340726
			10	6	40	0.09749	0.00593	0.05709	0.00668	-0.01895	0.00158	40	37	0.00523	0.88562	151.977	0	1.50633	0.140488	3.89215	0.387018
			10	7	40	0.1045	0.00542	0.02103	0.0061	-0.01123	0.00144	40	37	0.00436	0.89747	171.697	0	0.936331	0.114346	3.94668	0.237245
			10	8	41	0.10189	0.00471	0.0692	0.00517	-0.02169	0.00119	41	38	0.00348	0.94026	315.798	0	1.59521	0.157084	4.25118	0.375238
			10	9	42	0.11789	0.00462	0.02118	0.00495	-0.01075	0.00112	42	39	0.00352	0.92688	260.861	0	0.985116	0.128322	4.30384	0.228892
			10	10	44	0.09517	0.00454	0.05308	0.00466	-0.01607	0.001	44	41	0.00377	0.92628	271.157	0	1.65152	0.139001	4.31775	0.382497
			10	11	47	0.12719	0.00386	0.01791	0.00371	-0.00869	0.000748539	47	44	0.00313	0.94692	411.279	0	1.03049	0.136418	4.72537	0.218077
			10	12	48	0.11046	0.00414	0.03542	0.0039	-0.01136	0.000771077	48	45	0.00378	0.93397	333.424	0	1.55898	0.13807	4.86088	0.320719
			10	13	51	0.15731	0.00564	0.04414	0.005	-0.01352	0.000932645	51	48	0.00799	0.92975	331.887	0	1.6324	0.193337	5.14462	0.317302
			10	14	51	0.13568	0.00582	0.02842	0.00516	-0.00984	0.000962575	51	48	0.00851	0.89481	213.672	0	1.44411	0.156201	5.20495	0.277448
			10	15	54	0.16201	0.00608	0.02696	0.0051	-0.0102	0.000899407	54	51	0.01051	0.9265	335.06	0	1.32157	0.179825	5.47771	0.241263
			10	16	57	0.14433	0.00544	0.02851	0.00433	-0.00888	0.000722899	57	54	0.00942	0.91681	309.577	0	1.60529	0.167213	5.75994	0.2787
			10	17	60	0.17002	0.00525	0.02073	0.00397	-0.00787	0.000631352	60	57	0.0098	0.94049	467.204	0	1.31703	0.183671	6.08375	0.216483
			10	18	62	0.14126	0.00518	0.00681	0.00379	-0.00448	0.00058326	62	59	0.0102	0.9054	292.923	0	0.760045	0.143848	6.15765	0.123431
			13	1	19	0.11666	0.00663	0.0342	0.00807	-0.01613	0.00206	19	16	0.00147	0.93059	121.66	2.10026e-10	1.06014	0.134788	3.70996	0.285754
			13	2	19	0.07561	0.00916	0.08227	0.01115	-0.02609	0.00284	19	16	0.0028	0.86895	60.6779	3.38987e-08	1.57666	0.140466	3.70152	0.425949
			13	3	21	0.12821	0.00805	0.05614	0.00887	-0.01967	0.00204	21	18	0.0027	0.92136	118.169	4.45394e-11	1.42705	0.168267	4.28021	0.333406
			13	4	21	0.09162	0.00562	0.0737	0.00618	-0.02105	0.00143	21	18	0.00131	0.9389	154.67	4.59677e-12	1.75059	0.156129	3.96943	0.441019
			13	5	22	0.11848	0.00767	0.04613	0.00806	-0.01537	0.00177	22	19	0.00271	0.89946	94.9402	1.28568e-10	1.50065	0.153093	4.33305	0.346327
			13	6	21	0.0856	0.01007	0.08132	0.01109	-0.0232	0.00256	21	18	0.00422	0.85131	58.2524	1.37661e-08	1.75259	0.15686	4.24622	0.412741
			13	7	22	0.10334	0.00351	0.07097	0.00369	-0.02061	0.000812135	22	19	0.000568158	0.98129	551.72	0	1.72174	0.164436	4.2821	0.402078
			13	8	22	0.10685	0.016	0.05136	0.01681	-0.01719	0.0037	22	19	0.01179	0.71716	27.6228	2.38114e-06	1.49389	0.145213	4.34226	0.344036
			13	9	23	0.10946	0.01203	0.05651	0.01209	-0.01627	0.00255	23	20	0.00734	0.77538	38.9719	1.26046e-07	1.73663	0.158529	4.63171	0.374944
			13	10	23	0.09796	0.00474	0.07339	0.00476	-0.01989	0.001	23	20	0.00114	0.96593	312.839	7.77156e-16	1.8449	0.165658	4.42962	0.416491
			13	11	22	0.10323	0.00444	0.03348	0.00466	-0.01174	0.00103	22	19	0.000906642	0.9468	187.887	3.03979e-13	1.42589	0.127099	4.43089	0.321808
			13	12	24	0.09978	0.00635	0.06401	0.00612	-0.01669	0.00123	24	21	0.00225	0.92708	147.208	4.41536e-13	1.91762	0.161153	4.66155	0.411368
			13	13	25	0.11203	0.00623	0.03172	0.00576	-0.01038	0.00112	25	22	0.00236	0.9216	142.058	2.64233e-13	1.52794	0.136263	4.81081	0.317605
			13	14	25	0.08907	0.00628	0.04745	0.00581	-0.01188	0.00113	25	22	0.0024	0.88101	89.852	2.59891e-11	1.99705	0.13645	4.86581	0.410426
			13	15	29	0.09881	0.00828	0.04579	0.00659	-0.01037	0.0011	29	26	0.00571	0.85323	82.3867	5.59663e-12	2.20781	0.149358	5.66205	0.389931
			13	16	34	0.10485	0.00979	0.03237	0.00665	-0.00678	0.000947579	34	31	0.01119	0.78032	59.6086	2.38203e-11	2.38717	0.143486	6.85088	0.348447
			13	17	35	0.10569	0.00668	0.0234	0.00441	-0.00519	0.000610308	35	32	0.00554	0.85955	105.041	8.65974e-15	2.25434	0.132066	6.9392	0.32487
			13	18	40	0.14813	0.0045	0.01569	0.0026	-0.00369	0.000314318	40	37	0.00332	0.93802	296.109	0	2.12602	0.164809	7.82591	0.271664
			23	1	30	0.08719	0.0032	0.14226	0.00476	-0.05614	0.00149	30	27	0.000803367	0.98689	1092.49	0	1.26701	0.177312	2.87901	0.440085
			23	2	36	0.05559	0.00442	0.11421	0.00551	-0.03264	0.00144	36	33	0.0023	0.93839	267.536	0	1.74954	0.155498	3.3346	0.524662
			23	3	38	0.07302	0.00565	0.02263	0.00669	-0.00984	0.00166	38	35	0.00424	0.77378	64.2794	1.9138e-12	1.1499	0.0860311	3.52661	0.326063
			23	4	41	0.0684	0.00284	0.08176	0.00312	-0.0225	0.000719546	41	38	0.00126	0.9691	628.349	0	1.81689	0.142674	3.65876	0.496586
			23	5	42	0.07743	0.00591	0.08023	0.00634	-0.0219	0.00143	42	39	0.00577	0.88451	158.001	0	1.83174	0.15091	3.81967	0.479553
			23	6	42	0.09532	0.00344	0.05127	0.00369	-0.01544	0.000833047	42	39	0.00196	0.93822	312.318	0	1.6603	0.137882	3.79166	0.437882
			23	7	42	0.10653	0.00487	0.07973	0.00523	-0.02411	0.00118	42	39	0.00392	0.94928	384.656	0	1.65346	0.172445	3.86501	0.427803
			23	8	44	0.113	0.0067	0.02833	0.00687	-0.01139	0.00148	44	41	0.0082	0.84995	122.787	0	1.24363	0.130616	4.16203	0.298805
			23	9	49	0.13047	0.00538	0.03621	0.00496	-0.0123	0.000962004	49	46	0.00667	0.92527	298.162	0	1.47195	0.15712	4.64723	0.316737
			23	10	49	0.09757	0.00291	0.04984	0.00268	-0.01331	0.000520059	49	46	0.00195	0.9644	651.108	0	1.87228	0.144227	4.73323	0.39556
			23	11	51	0.10968	0.00553	0.03335	0.00491	-0.0102	0.000914522	51	48	0.00768	0.88661	196.472	0	1.6348	0.13694	4.76742	0.342912
			23	12	51	0.07222	0.00513	0.0788	0.00455	-0.01756	0.000849175	51	48	0.00662	0.91672	276.203	0	2.24374	0.160623	4.74611	0.472753
			23	13	53	0.09502	0.00425	0.05407	0.00363	-0.01308	0.00065137	53	50	0.00492	0.93487	374.193	0	2.0669	0.150899	5.16494	0.400178
			23	14	55	0.0947	0.00599	0.04733	0.00494	-0.01109	0.000854566	55	52	0.0106	0.85346	158.251	0	2.1339	0.145199	5.13506	0.415556
			23	15	55	0.07813	0.00636	0.04614	0.00524	-0.01054	0.000907528	55	52	0.01195	0.81166	117.358	0	2.1888	0.128626	5.08665	0.430304
			23	16	58	0.12726	0.00759	0.01677	0.00593	-0.00635	0.00097485	58	55	0.01903	0.80885	121.595	0	1.32047	0.138332	5.47168	0.241328
			23	17	61	0.1723	0.00476	0.00585	0.00354	-0.00501	0.000553667	61	58	0.00833	0.93849	458.727	0	0.583832	0.174008	5.82686	0.100197
			23	18	64	0.11117	0.0047	0.02098	0.00333	-0.00544	0.000497151	64	61	0.00898	0.87043	212.611	0	1.92831	0.131398	6.09157	0.316554
			30	1	33	0.07046	0.00844	0.08151	0.01144	-0.03073	0.00327	33	30	0.00692	0.82881	78.4645	1.20692e-12	1.32623	0.12451	4.50096	0.294654
			30	2	35	0.07586	0.00462	0.07512	0.00591	-0.02468	0.00159	35	32	0.00236	0.90647	165.752	0	1.52188	0.133022	4.34816	0.350005
			30	3	38	0.07386	0.00489	0.07817	0.00578	-0.02397	0.00144	38	35	0.00317	0.91424	198.225	0	1.63058	0.137591	3.22534	0.505553
			30	4	38	0.15236	0.00382	0.01559	0.00452	-0.0133	0.00112	38	35	0.00194	0.97066	613.029	0	0.58609	0.156929	3.7912	0.154592
			30	5	39	0.09581	0.00575	0.06397	0.00663	-0.02134	0.00161	39	36	0.00465	0.90191	175.69	0	1.49883	0.14375	3.93464	0.380932
			30	6	39	0.10865	0.00616	0.04781	0.00711	-0.01748	0.00172	39	36	0.00534	0.87414	132.966	0	1.36756	0.141342	3.80086	0.359804
			30	7	40	0.10821	0.00907	0.04981	0.01021	-0.01818	0.00241	40	37	0.01223	0.79699	77.5549	5.83977e-14	1.36991	0.142328	4.20625	0.325685
			30	8	40	0.10745	0.00745	0.0697	0.00838	-0.02306	0.00198	40	37	0.00825	0.87805	141.396	0	1.51127	0.160118	4.25395	0.355264
			30	9	41	0.15112	0.00569	0.02088	0.00625	-0.0119	0.00144	41	38	0.00508	0.91494	216.115	0	0.877311	0.160279	3.84864	0.227953
			30	10	41	0.10403	0.00547	0.04537	0.00601	-0.01698	0.00139	41	38	0.0047	0.92004	231.121	0	1.33598	0.134337	4.46055	0.299511
			30	11	42	0.1358	0.00532	0.03802	0.0057	-0.01564	0.00129	42	39	0.00467	0.93457	293.798	0	1.21547	0.158906	4.88702	0.248714
			30	12	43	0.1274	0.00424	0.05568	0.00445	-0.01813	0.000980463	43	40	0.00313	0.95187	416.275	0	1.53558	0.17015	4.10389	0.374176
			30	13	44	0.12687	0.00555	0.02746	0.00569	-0.01232	0.00123	44	41	0.00563	0.92137	252.949	0	1.11445	0.142171	3.78062	0.294779
			30	14	44	0.09382	0.00403	0.09407	0.00413	-0.02347	0.000889769	44	41	0.00297	0.95044	413.343	0	2.00405	0.18808	4.24072	0.472573
			30	15	44	0.12594	0.00633	0.05986	0.00648	-0.01897	0.0014	44	41	0.00731	0.91117	221.545	0	1.57775	0.173162	3.29991	0.478121
			30	16	45	0.08845	0.00389	0.09402	0.0039	-0.02257	0.000821619	45	42	0.0029	0.95127	430.456	0	2.08285	0.186365	3.51245	0.592992
			30	17	46	0.12855	0.00375	0.06	0.00368	-0.01781	0.000758725	46	43	0.00283	0.965	621.424	0	1.68445	0.179083	4.11674	0.40917
			30	18	48	0.13288	0.00509	0.04111	0.0048	-0.01341	0.000948935	48	45	0.00572	0.93116	318.886	0	1.53281	0.164387	4.12467	0.37162
