# Supplementary material for: Half-leaf width symmetric distribution reveals buffering strategy of Cunninghamia lanceolata
Source: BMC Plant Biol. 2021 May 17;21:222. doi: 10.1186/s12870-021-03000-x (PMC8127188; doi:10.1186/s12870-021-03000-x)
Supplement: Supplementary file 3 — Additional file 3. [file 12870_2021_3000_MOESM3_ESM.xlsx]

## Sheet: Sheet1
	Leaf_Code	Tree age,yr
	L14-1-2	2
	L14-1-3	2
	L14-1-5	2
	L14-2-1	2
	L14-2-3	2
	L14-2-5	2
	L14-3-1	2
	L14-3-3	2
	L14-3-5	2
	L14-4-1	2
	L14-4-3	2
	L14-4-5	2
	L14-5-1	2
	L14-5-3	2
	L14-5-5	2
	L14-6-1	2
	L14-6-3	2
	L14-6-5	2
	L03-1-1	13
	L03-1-3	13
	L03-1-5	13
	L03-2-1	13
	L03-2-3	13
	L03-2-5	13
	L03-3-2	13
	L03-3-3	13
	L03-3-5	13
	L03-4-1	13
	L03-4-3	13
	L03-4-5	13
	L03-5-1	13
	L03-5-3	13
	L03-5-5	13
	L03-6-1	13
	L03-6-3	13
	L03-6-5	13
	L10-1-1	5
	L10-1-3	5
	L10-1-5	5
	L10-2-1	5
	L10-2-3	5
	L10-2-5	5
	L10-3-1	5
	L10-3-3	5
	L10-3-5	5
	L10-4-1	5
	L10-4-3	5
	L10-4-5	5
	L10-5-1	5
	L10-5-3	5
	L10-5-5	5
	L10-6-1	5
	L10-6-3	5
	L10-6-5	5
	L93-6-5	30
	L93-6-4	30
	L93-6-1	30
	L93-5-5	30
	L93-5-3	30
	L93-5-1	30
	L93-4-5	30
	L93-4-3	30
	L93-4-1	30
	L93-3-5	30
	L93-3-3	30
	L93-3-1	30
	L93-2-5	30
	L93-2-3	30
	L93-2-2	30
	L93-1-5	30
	L93-1-3	30
	L93-1-1	30
	L86-6-5	23
	L86-6-3	23
	L86-6-1	23
	L86-5-5	23
	L86-5-3	23
	L86-5-1	23
	L86-4-5	23
	L86-4-3	23
	L86-4-1	23
	L86-3-5	23
	L86-3-3	23
	L86-3-1	23
	L86-2-5	23
	L86-2-3	23
	L86-2-1	23
	L86-1-5	23
	L86-1-3	23
	L86-1-1	23
	L06-6-5	10
	L06-6-3	10
	L06-6-1	10
	L06-5-5	10
	L06-5-3	10
	L06-5-1	10
	L06-4-5	10
	L06-4-3	10
	L06-4-1	10
	L06-3-5	10
	L06-3-3	10
	L06-3-1	10
	L06-2-5	10
	L06-2-3	10
	L06-2-1	10
	L06-1-5	10
	L06-1-4	10
	L06-1-1	10

## Sheet: Sheet2
	Leaf_No.	Leaf_Code	Max.LW, mm	Maximun Leaf Length, cm	Number of data samples per leaf	WidthNi, cm
						Length=0.1cm	Length=0.2cm	Length=0.3cm	Length=0.4cm	Length=0.5cm	Length=0.6cm	Length=0.7cm	Length=0.8cm	Length=0.9cm	Length=1.0cm	Length=1.1cm	Length=1.2cm	Length=1.3cm	Length=1.4cm	Length=1.5cm	Length=1.6cm	Length=1.7cm	Length=1.8cm	Length=1.9cm	Length=2.0cm	Length=2.1cm	Length=2.2cm	Length=2.3cm	Length=2.4cm	Length=2.5cm	Length=2.6cm	Length=2.7cm	Length=2.8cm	Length=2.9cm	Length=3.0cm	Length=3.1cm	Length=3.2cm	Length=3.3cm	Length=3.4cm	Length=3.5cm	Length=3.6cm	Length=3.7cm	Length=3.8cm	Length=3.9cm	Length=4.0cm	Length=4.1cm	Length=4.2cm	Length=4.3cm	Length=4.4cm
	55	L14-1-2	3.8162	4	20	0.200416		0.242004		0.335054		0.376953		0.38162		0.372404		0.353638		0.330383		0.325806		0.28385		0.283813		0.265608		0.260995		0.232589		0.191307		0.191125		0.172807		0.0987723		0.0468125		0.0192148
	56	L14-1-3	3.36191	4.2	21	0.198342		0.279909		0.319194		0.335161		0.336191		0.331317		0.333102		0.332955		0.322457		0.320796		0.305056		0.299441		0.279231		0.248872		0.208129		0.217554		0.192652		0.157091		0.13655		0.0969246		0.0403442
	57	L14-1-5	3.05457	5	25	0.112563		0.231339		0.281544		0.293324		0.305457		0.282517		0.254088		0.258718		0.258727		0.258727		0.2462		0.258755		0.240629		0.240044		0.229046		0.21687		0.205811		0.200195		0.189026		0.172607		0.150622		0.123582
	58	L14-2-1	3.46315	3.2	16	0.224402		0.272159		0.328004		0.345443		0.346315		0.344762		0.334647		0.321641		0.30126		0.285747		0.266981		0.237624		0.190418		0.166069		0.112009		0.03125
	59	L14-2-3	3.32701	4.2	21	0.244684		0.258459		0.299887		0.332701		0.328144		0.327711		0.325932		0.317173		0.314477		0.303493		0.287733		0.266582		0.247922		0.213315		0.200144		0.181548		0.163278		0.151367		0.126918		0.0992033		0.0475641
	60	L14-2-5	4.73041	6	30	0.231642		0.303209		0.37098		0.431449		0.471894		0.473041		0.466597		0.458709		0.445942		0.43558		0.419006		0.409909		0.395612		0.376401		0.361931		0.347807		0.333893		0.317357		0.294609		0.280828		0.270486		0.245341
	61	L14-3-1	3.6741	3.4	17	0.139037		0.293639		0.360851		0.36741		0.359867		0.350777		0.315241		0.298496		0.28155		0.270015		0.255054		0.225617		0.198567		0.175037		0.144483		0.0925309		0.00817871
	62	L14-3-3	3.12707	3.8	19	0.111121		0.197807		0.283692		0.309926		0.312707		0.296826		0.292294		0.271984		0.253183		0.233734		0.209916		0.188309		0.169472		0.155238		0.149546		0.129328		0.112861		0.083229		0.0356721
	63	L14-3-5	3.59597	2.4	12	0.132567		0.179168		0.284491		0.351875		0.359597		0.350621		0.333621		0.299259		0.263879		0.213283		0.132358		0.0158691
	64	L14-4-1	3.06938	4.2	21	0.145791		0.248545		0.285413		0.295723		0.297309		0.293944		0.299459		0.306938		0.299866		0.290342		0.282242		0.276621		0.263732		0.245134		0.233621		0.206473		0.185004		0.16626		0.150538		0.103796		0.0417515
	65	L14-4-3	2.76906	3.2	16	0.126768		0.195867		0.238949		0.258228		0.276832		0.276906		0.264561		0.262702		0.250544		0.238019		0.222495		0.206425		0.18456		0.157471		0.117204		0.0609631
	66	L14-4-5	3.15846	5.4	27	0.140628		0.237927		0.289925		0.315846		0.31238		0.314057		0.303906		0.294452		0.289577		0.275524		0.273028		0.272001		0.26613		0.255837		0.247195		0.237965		0.230832		0.229502		0.22209		0.207335		0.190305		0.172739
	67	L14-5-1	4.57205	6.8	34	0.18403		0.222977		0.286609		0.369567		0.423393		0.448713		0.457205		0.446854		0.440292		0.42875		0.403354		0.396437		0.377012		0.365494		0.352047		0.33132		0.320013		0.32384		0.316577		0.30532		0.286348		0.277198
	68	L14-5-3	4.14039	4.8	24	0.168915		0.217776		0.285406		0.353309		0.395773		0.414039		0.412299		0.40226		0.38105		0.371856		0.361819		0.331731		0.321484		0.297477		0.275396		0.257814		0.240628		0.217803		0.195015		0.158411		0.133471		0.114474
	69	L14-5-5	3.35245	5.4	27	0.18318		0.184762		0.247016		0.305805		0.335245		0.333391		0.331792		0.324847		0.316266		0.307865		0.301561		0.289402		0.287127		0.264216		0.252461		0.255317		0.252388		0.24771		0.230551		0.208012		0.199868		0.170916
	70	L14-6-1	3.34061	4.2	21	0.113648		0.275385		0.334061		0.327484		0.309976		0.310783		0.289743		0.279563		0.270679		0.272585		0.251949		0.238072		0.220501		0.210018		0.201517		0.175495		0.161503		0.146219		0.123414		0.0959672		0.0474183
	71	L14-6-3	2.7708	3.8	19	0.131624		0.227305		0.268609		0.27708		0.273141		0.27009		0.26306		0.255978		0.247559		0.242188		0.232249		0.219138		0.204599		0.188662		0.171098		0.148677		0.114463		0.0961558		0.0307245
	72	L14-6-5	3.00923	3.2	16	0.210075		0.285		0.300923		0.281234		0.268326		0.252045		0.237803		0.231325		0.210552		0.196441		0.183607		0.170627		0.14689		0.127541		0.0909684		0.0368244
	91	L10-1-1	4.07529	5.4	27	0.153393		0.249277		0.323756		0.365837		0.385697		0.396849		0.400688		0.399742		0.400426		0.407529		0.390458		0.382329		0.367298		0.366674		0.354677		0.339804		0.319965		0.307815		0.286615		0.265278		0.240383		0.220284
	92	L10-1-3	4.36952	6.6	33	0.297084		0.334104		0.388034		0.424544		0.436952		0.429439		0.427804		0.429001		0.432776		0.42737		0.427998		0.427376		0.414678		0.406107		0.396144		0.381051		0.375365		0.368377		0.352506		0.339603		0.319331		0.315869
	93	L10-1-5	3.01411	3.6	18	0.158017		0.233971		0.281727		0.292308		0.296733		0.301411		0.291673		0.273592		0.255025		0.232221		0.232524		0.209493		0.196439		0.18687		0.161439		0.140162		0.114344		0.0760453
	94	L10-2-1	2.83784	3.8	19	0.16334		0.21443		0.255923		0.283784		0.280574		0.273373		0.283632		0.273693		0.265059		0.25973		0.257617		0.243923		0.231802		0.211036		0.196556		0.178828		0.150062		0.108602		0.0542437
	95	L10-2-3	3.15172	4.2	21	0.171234		0.243305		0.293201		0.306566		0.315172		0.311831		0.30808		0.307384		0.300428		0.284296		0.281836		0.269696		0.256553		0.224078		0.211843		0.187716		0.165234		0.139236		0.106887		0.0605549		0.00598145
	96	L10-2-5	2.76753	4.2	21	0.09985		0.203919		0.264386		0.276753		0.271057		0.269479		0.268129		0.255276		0.238614		0.229722		0.217119		0.205574		0.199278		0.183633		0.169648		0.156326		0.147588		0.129293		0.11418		0.0868928		0.028692
	97	L10-3-1	3.38581	2.6	13	0.192272		0.302134		0.338581		0.321352		0.305346		0.293258		0.266625		0.23799		0.192752		0.156492		0.136195		0.0782562		0.015697
	98	L10-3-3	3.61099	2.8	14	0.219977		0.293045		0.338513		0.361099		0.359922		0.340785		0.317908		0.304883		0.276066		0.236927		0.191746		0.133787		0.0661206		0.0125732
	99	L10-3-5	3.30398	3.2	16	0.149965		0.259417		0.309147		0.318718		0.330398		0.327583		0.32055		0.302401		0.283344		0.250141		0.232908		0.206772		0.181458		0.148038		0.0897324		0.0321435
	100	L10-4-1	2.84426	3.8	19	0.149926		0.226993		0.278869		0.284426		0.283423		0.265106		0.254589		0.239608		0.233829		0.229666		0.219586		0.198952		0.187119		0.168653		0.166806		0.140099		0.117049		0.0854161		0.0159966
	101	L10-4-3	3.04346	4	20	0.218453		0.275744		0.304346		0.30422		0.29352		0.279584		0.266963		0.258279		0.24966		0.231255		0.22428		0.224028		0.209703		0.193594		0.188376		0.170091		0.162377		0.132751		0.0915378		0.0371064
	102	L10-4-5	3.2629	4.2	21	0.0709304		0.200431		0.283503		0.32629		0.305425		0.298395		0.29792		0.28968		0.290527		0.283959		0.26189		0.238487		0.227611		0.221385		0.209179		0.18255		0.15974		0.14006		0.105281		0.0517816		0.00421143
	103	L10-5-1	2.9696	4	20	0.13079		0.272562		0.29696		0.29272		0.27141		0.265139		0.250836		0.239715		0.224641		0.211475		0.21059		0.199422		0.187304		0.171778		0.1502		0.138661		0.125474		0.109433		0.0882718		0.0466048
	104	L10-5-3	3.23091	4.6	23	0.173465		0.231129		0.302152		0.318221		0.323091		0.316942		0.313668		0.293966		0.298263		0.288128		0.280714		0.273419		0.25264		0.241178		0.240996		0.21663		0.194805		0.176529		0.168586		0.150868		0.129989		0.111727
	105	L10-5-5	3.2604	4	20	0.189087		0.285379		0.32604		0.325773		0.314175		0.297394		0.293053		0.292025		0.276847		0.258569		0.24177		0.228027		0.211551		0.18728		0.177408		0.163033		0.148198		0.12885		0.10442		0.0596016
	106	L10-6-1	3.34989	3.8	19	0.113879		0.232638		0.306375		0.334989		0.322925		0.324274		0.320013		0.311655		0.296089		0.290354		0.266569		0.259241		0.225101		0.203442		0.195069		0.166214		0.144514		0.0797579		0.0272168
	107	L10-6-3	3.30833	4.6	23	0.176325		0.275465		0.324468		0.330833		0.315016		0.296047		0.284476		0.278929		0.261845		0.254042		0.228027		0.225618		0.219027		0.203096		0.18856		0.177334		0.174004		0.16292		0.146819		0.135267		0.113073		0.0800284
	108	L10-6-5	3.68758	4	20	0.18619		0.34577		0.365562		0.368758		0.352909		0.340706		0.323229		0.315799		0.302227		0.28553		0.257505		0.242752		0.216344		0.203033		0.18816		0.165001		0.149953		0.131745		0.104501		0.0403985
	18	L06-1-1	3.13855	4	40	0.15316	0.161165	0.188284	0.235373	0.267533	0.283718	0.310403	0.313855	0.305237	0.301737	0.290042	0.284837	0.284942	0.279329	0.277061	0.274326	0.278447	0.261845	0.257434	0.252324	0.246212	0.245279	0.244497	0.230591	0.226994	0.223399	0.226576	0.2121	0.204633	0.201238	0.190801	0.173621	0.166274	0.153992	0.136019	0.12449	0.11072	0.0918675	0.0700073	0.0310059
	17	L06-1-4	4.06799	6	60	0.24431	0.281799	0.308838	0.346558	0.379433	0.352173	0.363016	0.390103	0.395422	0.406522	0.384978	0.393005	0.400031	0.406799	0.404524	0.395488	0.381653	0.384078	0.381836	0.377308	0.374845	0.367981	0.35199	0.345184	0.336067	0.329512	0.331391	0.336007	0.338448	0.320015	0.317574	0.310852	0.304051	0.287964	0.269847	0.251851	0.257464	0.242074	0.242159	0.239185	0.224624	0.226089	0.204646	0.201949
	16	L06-1-5	4.33594	5.1	51	0.231661	0.281799	0.310608	0.332296	0.361278	0.38288	0.375679	0.397217	0.419006	0.411867	0.433594	0.404602	0.411867	0.397282	0.406433	0.411839	0.406469	0.39563	0.401039	0.379433	0.373779	0.368629	0.36863	0.335815	0.352214	0.330627	0.341413	0.335999	0.320013	0.330627	0.298035	0.314209	0.292603	0.292652	0.282006	0.271054	0.265625	0.260309	0.228641	0.227665	0.212044	0.217871	0.203253	0.187034
	15	L06-2-1	2.98116	4.7	47	0.201324	0.225245	0.24939	0.270223	0.273817	0.290792	0.284016	0.297873	0.290911	0.297973	0.287659	0.294373	0.298116	0.280666	0.27382	0.25986	0.259849	0.273644	0.263184	0.242371	0.249412	0.246059	0.22522	0.235684	0.239028	0.231333	0.215838	0.218262	0.205266	0.200029	0.184614	0.166706	0.163656	0.153221	0.158714	0.158408	0.143036	0.130005	0.140477	0.132798	0.119473	0.111847	0.093602	0.0935669
	14	L06-2-3	3.99978	5.4	54	0.218511	0.253634	0.288263	0.331972	0.365069	0.382482	0.391312	0.399978	0.396631	0.396621	0.396608	0.394464	0.390055	0.381264	0.383524	0.377053	0.373603	0.370438	0.363826	0.358413	0.349616	0.34302	0.333193	0.329817	0.316841	0.318878	0.306987	0.301838	0.296282	0.286406	0.274249	0.272002	0.257161	0.254429	0.247243	0.235204	0.229232	0.213317	0.206454	0.19784	0.193872	0.178601	0.172779	0.164036
	13	L06-2-5	3.75795	5.7	57	0.193618	0.232424	0.254357	0.292653	0.326601	0.361588	0.369202	0.375795	0.374769	0.36611	0.360419	0.36164	0.351651	0.354982	0.346443	0.341799	0.352872	0.338623	0.3396	0.328826	0.321273	0.322023	0.315643	0.310249	0.300171	0.303608	0.301217	0.292653	0.287222	0.292603	0.281636	0.28183	0.269077	0.261187	0.261835	0.25174	0.246067	0.246835	0.229426	0.212931	0.213376	0.202837	0.203953	0.202882
	12	L06-3-1	2.61983	4	40	0.128786	0.172633	0.21823	0.247243	0.250961	0.259646	0.261983	0.256272	0.250557	0.251692	0.244596	0.236789	0.229258	0.221919	0.21965	0.217987	0.214702	0.20839	0.195104	0.187879	0.180664	0.174878	0.173705	0.16806	0.163206	0.158362	0.153384	0.14563	0.134399	0.127016	0.120802	0.117201	0.102851	0.0999756	0.0906393	0.0764531	0.0790617	0.0562432	0.0296705	0.0105767
	11	L06-3-3	3.31036	6.2	62	0.174489	0.211225	0.241616	0.271648	0.283996	0.306124	0.323038	0.321133	0.324189	0.331036	0.32564	0.320879	0.314002	0.317922	0.319031	0.310612	0.305884	0.294006	0.282637	0.284036	0.277609	0.276007	0.265996	0.25448	0.247808	0.249579	0.239835	0.239615	0.229669	0.231763	0.229636	0.22962	0.229639	0.222988	0.206366	0.191774	0.181824	0.183418	0.178406	0.183411	0.175239	0.168588	0.163582	0.158648
	10	L06-3-5	2.62682	3.1	31	0.147261	0.175204	0.203186	0.231207	0.249578	0.247823	0.262682	0.259404	0.259399	0.257836	0.261191	0.251221	0.237793	0.236206	0.22303	0.214945	0.211432	0.208191	0.203492	0.190117	0.181855	0.181851	0.171814	0.166839	0.153843	0.138803	0.13224	0.107422	0.0892988	0.0644727	0.0313721
	9	L06-4-1	3.16087	3.9	39	0.16488	0.181037	0.210689	0.229265	0.259192	0.282091	0.300464	0.307959	0.308153	0.316087	0.310533	0.314974	0.30738	0.307628	0.305489	0.298453	0.293147	0.296886	0.291558	0.288821	0.283783	0.288336	0.276512	0.2715	0.264838	0.264699	0.254783	0.242115	0.237513	0.218678	0.201965	0.187375	0.184745	0.163243	0.161272	0.123611	0.102903	0.0696743	0.0246754
	8	L06-4-3	3.48586	5.1	51	0.183441	0.229575	0.241233	0.281027	0.295636	0.312654	0.34043	0.335488	0.348572	0.347112	0.346805	0.340393	0.348586	0.338623	0.332168	0.335405	0.333866	0.337307	0.322209	0.30067	0.292358	0.284224	0.280866	0.285868	0.289189	0.277593	0.266179	0.255986	0.257819	0.246221	0.241211	0.231226	0.226531	0.214884	0.206429	0.200014	0.193302	0.188239	0.173433	0.173584	0.170236	0.168426	0.160217	0.152012
	7	L06-4-5	2.92425	4.4	44	0.143897	0.165416	0.201666	0.224799	0.254395	0.269271	0.282637	0.284073	0.292425	0.287603	0.285771	0.287397	0.289185	0.275824	0.280864	0.281024	0.279257	0.272772	0.259419	0.259483	0.259404	0.2578	0.25121	0.256187	0.251226	0.242803	0.232938	0.232977	0.210017	0.21048	0.201628	0.186945	0.183529	0.17519	0.160249	0.160225	0.14895	0.148621	0.125621	0.109192	0.107422	0.0892475	0.0546265	0.0100098
	6	L06-5-1	2.8239	4.2	42	0.155404	0.219569	0.254598	0.269414	0.28239	0.279416	0.272663	0.275822	0.272583	0.262573	0.272588	0.267703	0.259422	0.25942	0.257751	0.248073	0.252894	0.231207	0.228053	0.219657	0.208306	0.208308	0.203214	0.19662	0.196601	0.199857	0.191779	0.183529	0.169094	0.165453	0.158569	0.157018	0.145455	0.137062	0.128823	0.11262	0.110902	0.0947077	0.0804937	0.0681297	0.0496531	0.0181885
	5	L06-5-3	2.96655	4.8	48	0.1563	0.198404	0.237754	0.250457	0.265808	0.27741	0.28125	0.294857	0.288877	0.291064	0.286987	0.296655	0.281249	0.281245	0.28131	0.283262	0.271668	0.275398	0.269619	0.269765	0.258112	0.250191	0.260013	0.246582	0.242798	0.244658	0.237126	0.22926	0.217599	0.217868	0.210032	0.206065	0.196391	0.202218	0.186984	0.181247	0.167431	0.163829	0.163944	0.156189	0.144409	0.117514	0.127212	0.111894
	4	L06-5-5	3.42773	3.3	33	0.150411	0.183138	0.225412	0.252699	0.273626	0.296638	0.318952	0.319847	0.333191	0.342773	0.341003	0.340992	0.323554	0.319831	0.313788	0.313788	0.302436	0.292627	0.285028	0.2792	0.260037	0.248352	0.219637	0.22145	0.20603	0.18103	0.15979	0.146472	0.130994	0.119399	0.10023	0.0558752	0.0229492
	3	L06-6-1	3.35106	3.9	39	0.140718	0.197565	0.247803	0.294634	0.328069	0.331421	0.328204	0.334843	0.335106	0.32148	0.321567	0.324768	0.324983	0.314593	0.307983	0.301375	0.304582	0.297959	0.294617	0.274597	0.271179	0.267782	0.264491	0.264426	0.244385	0.227626	0.220764	0.214258	0.207667	0.197388	0.177401	0.157442	0.164134	0.15079	0.123825	0.0970451	0.0836855	0.0579217	0.0238329
	2	L06-6-3	3.48355	2.5	25	0.161078	0.241419	0.274681	0.314636	0.344788	0.348355	0.338212	0.341446	0.338211	0.321612	0.314575	0.311218	0.301469	0.297991	0.26443	0.261067	0.22097	0.180786	0.174082	0.14744	0.140788	0.0973913	0.0804858	0.036957	0.0199585
	1	L06-6-5	3.20433	4.1	41	0.160169	0.189843	0.227611	0.263374	0.281633	0.305009	0.312278	0.316187	0.312318	0.319397	0.320433	0.313232	0.316164	0.31642	0.317439	0.316449	0.303168	0.302009	0.299026	0.294008	0.284877	0.27759	0.279619	0.27443	0.268379	0.26123	0.254185	0.245857	0.22864	0.227609	0.220398	0.205203	0.185611	0.187816	0.16962	0.152052	0.137634	0.119402	0.0947926	0.0627923	0.0116871
	73	L03-1-1	3.4359	4.6	23	0.105826		0.252094		0.316271		0.341533		0.34359		0.333143		0.326278		0.326022		0.326269		0.310841		0.285138		0.277645		0.269221		0.268642		0.255024		0.239785		0.230565		0.217908		0.199784		0.175189		0.150229		0.1237
	74	L03-1-3	3.4086	4.6	23	0.194318		0.220536		0.253021		0.285539		0.315027		0.336977		0.34086		0.332042		0.334653		0.326766		0.322073		0.316907		0.295935		0.285338		0.266968		0.265629		0.244998		0.221623		0.202276		0.182662		0.146411		0.0999272
	75	L03-1-5	2.90946	3.8	19	0.201217		0.264025		0.288106		0.290946		0.278422		0.263832		0.254396		0.258847		0.246789		0.228559		0.224633		0.215683		0.204625		0.185917		0.167677		0.152607		0.122378		0.0937616		0.0126324
	76	L03-2-1	2.98958	5	25	0.173142		0.217125		0.265791		0.290244		0.298958		0.293841		0.285511		0.283999		0.279812		0.271976		0.26259		0.247464		0.242429		0.240671		0.224584		0.203863		0.185738		0.179757		0.167985		0.148759		0.135851		0.126409
	77	L03-2-3	3.61177	4.2	21	0.203192		0.270201		0.32992		0.361177		0.360233		0.357218		0.344325		0.338543		0.330682		0.31197		0.305966		0.291353		0.28035		0.254051		0.243871		0.218567		0.196734		0.167899		0.142436		0.116191		0.0568882
	78	L03-2-5	2.98037	3.8	19	0.118826		0.166954		0.238467		0.292729		0.298037		0.292926		0.284034		0.282799		0.2728		0.260422		0.244699		0.224756		0.218259		0.206663		0.181962		0.166191		0.141985		0.107059		0.044804
	79	L03-3-2	3.27912	6	30	0.142301		0.167081		0.214506		0.278529		0.321959		0.316975		0.327912		0.316918		0.311148		0.319693		0.314668		0.304283		0.288346		0.283897		0.271948		0.257945		0.250446		0.240402		0.223539		0.223866		0.215988		0.192254
	80	L03-3-3	3.27241	7	35	0.0938666		0.141119		0.243409		0.296632		0.31581		0.327241		0.320445		0.318177		0.312528		0.314091		0.302044		0.294644		0.289525		0.277729		0.270369		0.271423		0.264595		0.255415		0.240096		0.242996		0.233154		0.214221
	81	L03-3-5	3.27103	4.4	22	0.177433		0.255949		0.317867		0.322032		0.327103		0.318507		0.309089		0.301113		0.295433		0.292229		0.284329		0.270339		0.262381		0.248766		0.238974		0.224586		0.202782		0.194427		0.170225		0.139936		0.110328		0.051785
	82	L03-4-1	3.01332	7.2	36	0.11394		0.199956		0.232036		0.262047		0.271571		0.290834		0.289892		0.293295		0.287292		0.301332		0.279806		0.265631		0.260488		0.252078		0.245074		0.239668		0.22657		0.230669		0.231027		0.235963		0.229014		0.215927
	83	L03-4-3	2.65764	4.6	23	0.173895		0.214359		0.254713		0.262368		0.265669		0.265764		0.258316		0.25993		0.250145		0.246906		0.238276		0.228523		0.224401		0.205859		0.194828		0.176551		0.17079		0.153204		0.129881		0.115124		0.0959623		0.0662659
	84	L03-4-5	3.54541	8	40	0.268101		0.240508		0.293213		0.320733		0.336204		0.342068		0.352676		0.354541		0.344814		0.348235		0.347608		0.346195		0.33704		0.335686		0.331026		0.326654		0.325209		0.318986		0.31445		0.302433		0.285782		0.276616
	85	L03-5-1	2.78768	5	25	0.123992		0.185923		0.246253		0.270614		0.27634		0.276533		0.267936		0.27313		0.278768		0.2712		0.262357		0.261993		0.257108		0.250408		0.233826		0.223		0.227186		0.221928		0.209067		0.188722		0.171365		0.146696
	86	L03-5-3	3.16176	4.2	21	0.175514		0.194743		0.265271		0.290559		0.302444		0.316176		0.316113		0.310086		0.304446		0.296334		0.292552		0.284616		0.270762		0.26889		0.253886		0.233734		0.227652		0.199336		0.163619		0.119363		0.0666712
	87	L03-5-5	3.31686	4.8	24	0.157927		0.210737		0.269289		0.306365		0.31757		0.330794		0.330739		0.331686		0.320836		0.314136		0.31158		0.307099		0.294991		0.28406		0.286398		0.267116		0.250764		0.225345		0.21468		0.186863		0.175557		0.136042
	88	L03-6-1	3.32315	4.4	22	0.103543		0.201048		0.272154		0.311801		0.321546		0.332315		0.32038		0.313632		0.309763		0.302772		0.288711		0.273804		0.265813		0.2535		0.245119		0.215152		0.204832		0.173171		0.143255		0.120827		0.0673269		0.00486791
	89	L03-6-3	3.28928	4.4	22	0.217759		0.231932		0.262994		0.296814		0.314743		0.325866		0.327848		0.326448		0.328928		0.323373		0.312075		0.303785		0.29613		0.282996		0.266712		0.248889		0.232967		0.205823		0.184487		0.140117		0.107396		0.0306969
	90	L03-6-5	3.35048	4.4	22	0.0603002		0.262809		0.319667		0.335048		0.332989		0.334057		0.299018		0.2963		0.281758		0.277537		0.263837		0.247056		0.230043		0.20722		0.19556		0.182037		0.163373		0.146739		0.129755		0.112925		0.0988298		0.0171733
	54	L93-1-1	3.11031	4.2	42	0.133619	0.133729	0.157882	0.19919	0.230758	0.267243	0.284979	0.297334	0.304364	0.311031	0.30556	0.307417	0.301941	0.30219	0.302267	0.300399	0.296878	0.291565	0.288228	0.281238	0.281209	0.274176	0.265386	0.258631	0.258423	0.255028	0.256797	0.249817	0.242804	0.234009	0.232282	0.228828	0.213021	0.21127	0.194003	0.183263	0.171212	0.152076	0.126226	0.109084	0.073517	0.0174673
	53	L93-1-3	3.00679	4.4	44	0.12054	0.176321	0.2251	0.263431	0.276381	0.290541	0.29958	0.300679	0.293588	0.288212	0.285325	0.283656	0.276006	0.274686	0.26392	0.265593	0.263704	0.250054	0.254875	0.239508	0.228928	0.219978	0.221802	0.203326	0.205303	0.202708	0.194353	0.183543	0.173682	0.174739	0.169816	0.162062	0.162714	0.157596	0.154412	0.131732	0.132437	0.125177	0.117462	0.108934	0.0900802	0.0771811	0.0585549	0.0156951
	52	L93-1-5	3.11054	5.1	51	0.161732	0.15643	0.173368	0.232044	0.26912	0.295171	0.302002	0.311054	0.300497	0.300603	0.291649	0.289815	0.295227	0.290225	0.289978	0.283365	0.279419	0.267295	0.270863	0.269032	0.263601	0.265703	0.26254	0.253227	0.253712	0.246518	0.239505	0.230923	0.223749	0.218308	0.213301	0.209415	0.2019	0.196611	0.188917	0.183969	0.17194	0.164451	0.160401	0.155493	0.150182	0.140589	0.138618	0.123328
	51	L93-2-2	3.35851	4.9	49	0.154414	0.222522	0.279425	0.305729	0.316083	0.323973	0.332216	0.334792	0.334884	0.330756	0.33018	0.335851	0.328708	0.332246	0.328204	0.3196	0.310978	0.314396	0.312582	0.300419	0.29859	0.295166	0.288029	0.279686	0.276022	0.2724	0.274555	0.258628	0.246161	0.241349	0.234542	0.222351	0.205678	0.205678	0.205852	0.202691	0.194366	0.179557	0.171544	0.15733	0.153449	0.141876	0.122819	0.118666
	50	L93-2-3	3.28562	5.8	58	0.0876549	0.137917	0.225592	0.273088	0.308828	0.315026	0.322689	0.325231	0.32778	0.328562	0.318548	0.318174	0.302603	0.299346	0.302444	0.294359	0.29361	0.283564	0.283085	0.283674	0.271946	0.263255	0.265307	0.262303	0.26593	0.253563	0.244016	0.233862	0.239737	0.223564	0.222205	0.213904	0.203177	0.195565	0.190559	0.186863	0.181861	0.175719	0.173286	0.159392	0.162945	0.159082	0.153401	0.150926
	49	L93-2-5	3.16276	5.5	55	0.100925	0.121626	0.185672	0.206441	0.227297	0.255005	0.27965	0.300918	0.302572	0.306012	0.316276	0.311031	0.31264	0.31447	0.312733	0.307453	0.307453	0.291814	0.289998	0.295246	0.282782	0.28121	0.283046	0.276024	0.274219	0.267263	0.272489	0.260215	0.260198	0.24627	0.246223	0.247993	0.241024	0.240967	0.22705	0.22522	0.220142	0.216483	0.209602	0.20417	0.199036	0.198983	0.179749	0.181612
	48	L93-3-1	2.04469	3.8	38	0.0973716	0.107791	0.132673	0.161011	0.186002	0.202576	0.204163	0.204469	0.202576	0.199282	0.195865	0.189217	0.192826	0.175974	0.164444	0.156039	0.152908	0.139352	0.134443	0.132985	0.134561	0.136566	0.13306	0.131232	0.127638	0.120166	0.121356	0.119841	0.11932	0.110247	0.103133	0.09043	0.0879307	0.0747017	0.072089	0.0658071	0.0553239	0.0245508
	47	L93-3-3	3.02227	3.6	36	0.12331	0.137997	0.168989	0.17932	0.210875	0.234062	0.257407	0.27248	0.289006	0.292195	0.295659	0.302227	0.292175	0.298869	0.293823	0.302185	0.302185	0.29395	0.296997	0.292241	0.282451	0.285665	0.27901	0.274127	0.267233	0.265711	0.257287	0.254028	0.239737	0.230524	0.215233	0.200377	0.172081	0.138829	0.0902608	0.0456694
	46	L93-3-5	2.70635	4.2	42	0.167885	0.204598	0.230529	0.243127	0.245694	0.252527	0.260607	0.263998	0.262396	0.264064	0.267476	0.268804	0.265586	0.268987	0.270635	0.267415	0.2674	0.26563	0.265759	0.265569	0.262227	0.258995	0.253895	0.250798	0.245811	0.235871	0.242376	0.239066	0.225865	0.229242	0.220791	0.214172	0.211056	0.19583	0.179269	0.172554	0.163011	0.154996	0.137607	0.108713	0.058268	0.0357099
	45	L93-4-1	2.82289	5.5	55	0.0735793	0.100086	0.10657	0.155068	0.219183	0.242395	0.257434	0.280859	0.282289	0.28217	0.275635	0.270815	0.277181	0.270635	0.268982	0.264293	0.259033	0.257584	0.257452	0.257495	0.248985	0.240869	0.232698	0.234062	0.226052	0.234214	0.229248	0.234102	0.227747	0.224266	0.229004	0.232427	0.225926	0.217642	0.210875	0.202881	0.201057	0.197681	0.197695	0.184476	0.179386	0.164459	0.1545	0.149939
	44	L93-4-3	3.69224	4.2	42	0.204282	0.195674	0.229623	0.255067	0.284198	0.296382	0.321056	0.340788	0.352559	0.364041	0.369224	0.362456	0.361849	0.360481	0.355481	0.345593	0.337041	0.322243	0.317204	0.31038	0.312048	0.317086	0.305437	0.305786	0.294146	0.299053	0.285665	0.285661	0.267646	0.247888	0.237649	0.227637	0.210918	0.209254	0.190796	0.164561	0.14957	0.129652	0.112996	0.0946045	0.0514161	0.0268299
	43	L93-4-5	3.13895	5.3	53	0.145758	0.163645	0.18635	0.213201	0.234154	0.260808	0.280579	0.293828	0.30412	0.31058	0.313895	0.30542	0.30903	0.307007	0.308702	0.308857	0.300603	0.302204	0.298905	0.295415	0.298767	0.29225	0.290448	0.288823	0.287104	0.293762	0.272297	0.278813	0.264024	0.26071	0.25399	0.247787	0.24599	0.249576	0.236363	0.234843	0.224543	0.222714	0.221573	0.204714	0.191241	0.190979	0.178246	0.160608
	42	L93-5-1	2.87252	6.4	64	0.123404	0.146111	0.204988	0.247381	0.265672	0.278813	0.280414	0.287252	0.285601	0.274066	0.273991	0.281409	0.276563	0.279059	0.285978	0.280076	0.275749	0.278591	0.275601	0.272034	0.267439	0.268217	0.259504	0.257463	0.2557	0.243958	0.245809	0.240874	0.240601	0.233954	0.235871	0.226067	0.215914	0.222418	0.220956	0.21757	0.209195	0.20956	0.205922	0.199328	0.194743	0.194861	0.196558	0.191006
	41	L93-5-3	2.87533	4.1	41	0.141211	0.156569	0.162906	0.190281	0.210034	0.223045	0.232505	0.249232	0.259038	0.268923	0.280818	0.285649	0.285405	0.283834	0.285604	0.287533	0.285588	0.287175	0.284073	0.273804	0.263977	0.262438	0.263983	0.260808	0.254053	0.237659	0.235862	0.234198	0.230596	0.224205	0.221065	0.20457	0.194461	0.177891	0.169885	0.156145	0.136329	0.11957	0.0981871	0.063517	0.028639
	40	L93-5-5	2.98278	4.9	49	0.175929	0.186092	0.20895	0.216129	0.245429	0.259792	0.277421	0.277421	0.277465	0.280396	0.298278	0.289198	0.298231	0.289198	0.286194	0.286438	0.289261	0.283219	0.283219	0.274414	0.280396	0.28353	0.277419	0.271862	0.277405	0.274367	0.259914	0.256925	0.247821	0.235962	0.239367	0.228163	0.227491	0.224668	0.219105	0.213607	0.198108	0.192149	0.185881	0.172104	0.166679	0.159475	0.138732	0.132842
	39	L93-6-1	3.88119	6.1	61	0.243148	0.27558	0.315644	0.34209	0.367258	0.384037	0.38268	0.386209	0.388119	0.383977	0.372803	0.368796	0.365167	0.365051	0.359395	0.351644	0.346013	0.336204	0.336365	0.332448	0.325017	0.321007	0.31922	0.307807	0.30386	0.294373	0.288553	0.28479	0.277248	0.273403	0.263639	0.265653	0.258065	0.24853	0.242674	0.240811	0.238777	0.237125	0.231208	0.229196	0.217907	0.210936	0.211091	0.203541
	38	L93-6-4	3.2119	5.1	51	0.0875442	0.123201	0.150192	0.181896	0.21418	0.244751	0.271241	0.292175	0.301826	0.309724	0.315514	0.315247	0.315186	0.317449	0.313422	0.317205	0.319236	0.32119	0.315522	0.313436	0.313625	0.313422	0.317339	0.305841	0.305847	0.29621	0.28866	0.290411	0.284877	0.277229	0.282893	0.2696	0.27145	0.263675	0.258061	0.258023	0.244693	0.23524	0.223482	0.210205	0.198646	0.192993	0.175781	0.173962
	37	L93-6-5	3.51584	3	30	0.170328	0.224715	0.244754	0.267687	0.302026	0.324957	0.340295	0.349609	0.349615	0.349631	0.346014	0.344077	0.342229	0.346031	0.351584	0.33822	0.329051	0.319219	0.3023	0.288632	0.277218	0.254331	0.237274	0.208455	0.179849	0.154892	0.122253	0.101379	0.0574633	0.0210925
	36	L86-1-1	3.70505	4.6	46	0.25022	0.247441	0.257047	0.283644	0.307961	0.330285	0.346621	0.359699	0.365406	0.366731	0.363646	0.368683	0.370505	0.363385	0.363772	0.358947	0.354846	0.358658	0.344582	0.348882	0.341417	0.336815	0.335395	0.330721	0.326306	0.315887	0.313837	0.300886	0.292963	0.287147	0.278833	0.266419	0.256224	0.246488	0.239438	0.232896	0.2228	0.205305	0.199268	0.181057	0.168549	0.150342	0.128517	0.102609
	35	L86-1-3	3.10978	3.9	39	0.147756	0.160135	0.196066	0.241534	0.267412	0.281474	0.301575	0.307804	0.310978	0.3078	0.306401	0.303166	0.300188	0.290667	0.284607	0.276864	0.273625	0.269182	0.261271	0.253439	0.257996	0.251996	0.245715	0.238059	0.230271	0.225609	0.219377	0.210041	0.202498	0.190456	0.179019	0.166116	0.150995	0.141162	0.122613	0.105934	0.0931896	0.0691916	0.0440734
	34	L86-1-5	2.8552	3.3	33	0.0882011	0.10762	0.152284	0.207098	0.239388	0.264497	0.268801	0.28552	0.271572	0.274294	0.272244	0.266056	0.260288	0.254992	0.234313	0.232986	0.221385	0.211236	0.20746	0.199776	0.188492	0.189804	0.17266	0.154159	0.143576	0.134806	0.127505	0.109527	0.0988995	0.0867913	0.0711751	0.061917	0.0367732
	33	L86-2-1	3.17442	4.4	44	0.159393	0.214065	0.258294	0.297012	0.301904	0.305133	0.30521	0.317442	0.304873	0.309486	0.311036	0.300188	0.295696	0.297033	0.287601	0.286231	0.280303	0.274084	0.259623	0.262822	0.258013	0.24721	0.2332	0.225451	0.219183	0.213196	0.211371	0.206793	0.199029	0.176032	0.168909	0.165063	0.155783	0.153105	0.14332	0.129022	0.119634	0.108863	0.101814	0.0880166	0.0768803	0.0661607	0.0501527	0.0196112
	32	L86-2-3	2.86437	3.8	38	0.129347	0.133022	0.161649	0.19909	0.224005	0.242636	0.26769	0.266011	0.282243	0.286437	0.284944	0.283233	0.283268	0.283065	0.276948	0.272379	0.272722	0.267746	0.261469	0.259901	0.24581	0.237837	0.233235	0.228622	0.223839	0.217773	0.206872	0.200568	0.19281	0.182035	0.174194	0.158599	0.154	0.135203	0.122845	0.105876	0.0826323	0.0403754
	31	L86-2-5	3.71481	4.4	44	0.178169	0.211219	0.234535	0.253479	0.272038	0.284645	0.304664	0.321895	0.338989	0.351444	0.359195	0.360894	0.36862	0.368644	0.371481	0.370024	0.367036	0.362427	0.36061	0.359195	0.356215	0.35597	0.351471	0.356215	0.356205	0.351382	0.348392	0.337643	0.336003	0.323368	0.315647	0.312636	0.301676	0.292435	0.281409	0.265826	0.255081	0.248823	0.23027	0.213066	0.185003	0.158577	0.116677	0.0452271
	30	L86-3-1	3.71209	4.5	45	0.179667	0.212232	0.226231	0.239202	0.260121	0.274318	0.288367	0.309014	0.320147	0.335392	0.341546	0.350947	0.358861	0.360449	0.360261	0.366698	0.371209	0.354017	0.365203	0.354289	0.352421	0.357242	0.356997	0.350845	0.349185	0.349031	0.347599	0.347629	0.335205	0.332029	0.320815	0.314609	0.314575	0.3053	0.29434	0.283482	0.272334	0.262803	0.241602	0.234908	0.210318	0.179718	0.157421	0.105826
	29	L86-3-3	2.78313	3.5	35	0.137832	0.158936	0.183036	0.202035	0.221333	0.237698	0.254761	0.262675	0.276869	0.278313	0.272217	0.27063	0.262674	0.261174	0.256414	0.250203	0.258	0.245441	0.239279	0.239036	0.226402	0.225037	0.226446	0.220404	0.215582	0.213812	0.20782	0.193611	0.187257	0.182401	0.158818	0.14161	0.121141	0.0847938	0.0408633
	28	L86-3-5	3.86941	4.4	44	0.181611	0.20305	0.259602	0.294042	0.316283	0.336776	0.353208	0.36245	0.371486	0.386941	0.373013	0.373074	0.363569	0.355532	0.358639	0.346012	0.350885	0.346251	0.333676	0.3396	0.330216	0.313004	0.308201	0.302087	0.294076	0.281779	0.278491	0.272256	0.265996	0.25163	0.24378	0.229807	0.228171	0.217211	0.204493	0.1842	0.171395	0.165232	0.152621	0.135437	0.118813	0.103821	0.0911865	0.0424491
	27	L86-4-1	3.32653	4	40	0.101833	0.155007	0.218404	0.268386	0.304821	0.318798	0.327552	0.332653	0.330072	0.324594	0.313682	0.294493	0.303299	0.292375	0.283088	0.269366	0.266082	0.258176	0.258434	0.249769	0.242567	0.236051	0.246232	0.229448	0.207271	0.212569	0.209895	0.207045	0.193722	0.170618	0.15658	0.162268	0.13986	0.126075	0.139771	0.125825	0.111846	0.092265	0.0670166	0.0306396
	26	L86-4-3	3.21705	3.9	39	0.166424	0.187907	0.222141	0.249419	0.266045	0.277038	0.305092	0.302015	0.313184	0.304861	0.321705	0.313282	0.307617	0.290846	0.287978	0.271237	0.279657	0.263055	0.262877	0.25165	0.243164	0.232061	0.234951	0.234817	0.212421	0.217957	0.19281	0.198442	0.190206	0.184408	0.173401	0.164819	0.153837	0.148193	0.142933	0.134399	0.126102	0.0838013	0.0391846
	25	L86-4-5	3.64482	4.1	41	0.235281	0.269811	0.287836	0.309768	0.34428	0.341261	0.364482	0.358219	0.36355	0.340648	0.342174	0.343731	0.333401	0.322032	0.310982	0.302637	0.289663	0.288834	0.284087	0.280498	0.269987	0.261155	0.263189	0.251711	0.237859	0.224073	0.226693	0.218304	0.210008	0.209668	0.209764	0.195638	0.179016	0.170862	0.173424	0.15946	0.14822	0.126102	0.117916	0.0928091	0.0561006
	24	L86-5-1	3.56118	4.3	43	0.216765	0.249216	0.277053	0.299306	0.318653	0.332872	0.344541	0.356118	0.336794	0.336978	0.33912	0.349828	0.335677	0.346847	0.346802	0.344006	0.338379	0.32716	0.327258	0.30481	0.302002	0.321606	0.304823	0.30763	0.290826	0.302002	0.271236	0.268447	0.262832	0.262954	0.257385	0.246114	0.23781	0.223633	0.212402	0.204153	0.181784	0.173605	0.151646	0.126547	0.104988	0.0760902	0.0253567
	23	L86-5-3	2.90771	4.1	41	0.135666	0.183969	0.223641	0.251587	0.271194	0.28241	0.279616	0.279602	0.276809	0.28808	0.282464	0.290771	0.285231	0.273987	0.279658	0.268433	0.257217	0.251709	0.257263	0.246177	0.237803	0.24119	0.231405	0.228085	0.218489	0.227811	0.192598	0.184399	0.180742	0.134447	0.133614	0.130891	0.127654	0.112486	0.107775	0.0930308	0.0933199	0.0693408	0.0625349	0.0537991	0.0278813
	22	L86-5-5	3.60989	4.8	48	0.211477	0.235557	0.257263	0.277022	0.29644	0.324993	0.344278	0.352417	0.355521	0.360771	0.355935	0.360989	0.34941	0.335757	0.352522	0.330776	0.334002	0.320273	0.321703	0.320267	0.318896	0.309409	0.304955	0.290886	0.293976	0.268433	0.265681	0.265862	0.260252	0.263189	0.265862	0.237814	0.227231	0.232307	0.215466	0.212658	0.201436	0.190206	0.170433	0.170959	0.157018	0.145555	0.142823	0.131674
	21	L86-6-1	3.37883	4.2	42	0.179104	0.271438	0.30528	0.326428	0.337883	0.336205	0.335485	0.33345	0.327403	0.330196	0.319122	0.327403	0.328729	0.306951	0.307664	0.297457	0.297457	0.289384	0.288456	0.290986	0.285217	0.288039	0.276809	0.26564	0.260025	0.260025	0.249349	0.213247	0.218652	0.216343	0.213044	0.204912	0.193485	0.179903	0.154218	0.148834	0.14563	0.120696	0.095693	0.0706517	0.0540882	0.0213991
	20	L86-6-3	3.34789	4	40	0.117683	0.181867	0.242022	0.295404	0.320849	0.333676	0.332535	0.334789	0.334634	0.334738	0.331228	0.320146	0.329279	0.319248	0.322201	0.319064	0.311969	0.309568	0.288834	0.281828	0.289743	0.277769	0.268747	0.268422	0.257509	0.25243	0.245241	0.235187	0.227969	0.221985	0.200053	0.183215	0.177105	0.165847	0.153925	0.143931	0.125675	0.0903931	0.0504062	0.0179248
	19	L86-6-5	3.32398	3.8	38	0.25754	0.299023	0.304917	0.324907	0.327116	0.327413	0.327885	0.332398	0.325638	0.317035	0.31003	0.315523	0.311055	0.302345	0.299728	0.288915	0.278126	0.268976	0.260422	0.253409	0.241753	0.223959	0.222666	0.211818	0.20383	0.191764	0.185076	0.1783	0.170233	0.158203	0.155396	0.145996	0.134326	0.116638	0.101807	0.0859872	0.0576172	0.0134277
[truncated: 28 more columns]
